# Supplementary material for: Effects of digital physical activity interventions on muscle mechanical function in community-dwelling older adults: a systematic review and meta-analysis
Source: Eur Rev Aging Phys Act. 2025 Sep 2;22:14. doi: 10.1186/s11556-025-00380-z (PMC12403258; doi:10.1186/s11556-025-00380-z)
Supplement: Supplementary file 1 — Supplementary Material 1 [file 11556_2025_380_MOESM1_ESM.zip]

Archive with 26 entries (25 files):
- Materiale supplementare 3/
- __MACOSX/._Materiale supplementare 3
- Materiale supplementare 3/Supplementary Material Figure 6 .docx
- __MACOSX/Materiale supplementare 3/._Supplementary Material Figure 6 .docx
- Materiale supplementare 3/Supplementary material meta regression Figure 12.docx
- __MACOSX/Materiale supplementare 3/._Supplementary material meta regression Figure 12.docx
- Materiale supplementare 3/Supplementary material meta regression Figure 13.docx
- __MACOSX/Materiale supplementare 3/._Supplementary material meta regression Figure 13.docx
- Materiale supplementare 3/Supplementary material meta regression Table 4.docx
- __MACOSX/Materiale supplementare 3/._Supplementary material meta regression Table 4.docx
- Materiale supplementare 3/Supplementary Material Table 2 Search Matrix.docx
- __MACOSX/Materiale supplementare 3/._Supplementary Material Table 2 Search Matrix.docx
- Materiale supplementare 3/Supplementary Material Figure 7.docx
- __MACOSX/Materiale supplementare 3/._Supplementary Material Figure 7.docx
- Materiale supplementare 3/Supplementary Material Table 3 Study Characteristics.docx
- __MACOSX/Materiale supplementare 3/._Supplementary Material Table 3 Study Characteristics.docx
- Materiale supplementare 3/Supplementary material meta regression Figure 10.docx
- __MACOSX/Materiale supplementare 3/._Supplementary material meta regression Figure 10.docx
- Materiale supplementare 3/~$pplementary Material_figura 4 .docx
- __MACOSX/Materiale supplementare 3/._~$pplementary Material_figura 4 .docx
- Materiale supplementare 3/Supplementary material meta regression Figure 8.docx
- __MACOSX/Materiale supplementare 3/._Supplementary material meta regression Figure 8.docx
- Materiale supplementare 3/Supplementary material meta regression Figure 9.docx
- __MACOSX/Materiale supplementare 3/._Supplementary material meta regression Figure 9.docx
- Materiale supplementare 3/Supplementary material meta regression Figure 11.docx
- __MACOSX/Materiale supplementare 3/._Supplementary material meta regression Figure 11.docx
